# Supplementary material for: An individual-based modelling approach to estimate landscape connectivity for bighorn sheep (Ovis canadensis)
Source: PeerJ. 2016 May 5;4:e2001. doi: 10.7717/peerj.2001 (PMC4860333; doi:10.7717/peerj.2001)
Supplement: Supplemental Information 1 — Original source code files for the bighorn sheep movement model. Files are written in Java for the Repast Symphony modelling environment. [file peerj-04-2001-s003.zip]

Archive with 13 entries (10 files):
- BIGHORN_MOVEMENT_MODEL/
- BIGHORN_MOVEMENT_MODEL/.DS_Store
- __MACOSX/
- __MACOSX/BIGHORN_MOVEMENT_MODEL/
- __MACOSX/BIGHORN_MOVEMENT_MODEL/._.DS_Store
- BIGHORN_MOVEMENT_MODEL/agent.java
- BIGHORN_MOVEMENT_MODEL/contextBuilder.java
- BIGHORN_MOVEMENT_MODEL/CST.java
- BIGHORN_MOVEMENT_MODEL/GIS.java
- BIGHORN_MOVEMENT_MODEL/gridcellList.java
- BIGHORN_MOVEMENT_MODEL/movementList.java
- __MACOSX/BIGHORN_MOVEMENT_MODEL/._movementList.java
- BIGHORN_MOVEMENT_MODEL/ShortValueLayer2D.java
