# Supplementary material for: An individual-based modelling approach to estimate landscape connectivity for bighorn sheep (Ovis canadensis)
Source: PeerJ. 2016 May 5;4:e2001. doi: 10.7717/peerj.2001 (PMC4860333; doi:10.7717/peerj.2001)
Supplement: Supplemental Information 1 — Original source code files for the bighorn sheep movement model. Files are written in Java for the Repast Symphony modelling environment. [file peerj-04-2001-s003.zip › BIGHORN_MOVEMENT_MODEL/CST.java]

package bighornSheep75;

import org.geotools.referencing.CRS;
	
	public final class CST {
	
		
		// GIS Constantes
		public static final String PARAMETER_ID_LOCATIONX = "locationX";
		public static final String PARAMETER_ID_LOCATIONY = "locationY";
		public static int XDIM_Right(){
		//	return GIS.bighorn.getSizeX();
			return GIS.foraging.getSizeX();
		}
		public static int XDIM_Display(){
			//return GIS.bighorn.getSizeX();
			return GIS.foraging.getSizeY();
		}
		
		
		public static int YDIM_Right(){
			//return GIS.bighorn.getSizeY();
			return GIS.foraging.getSizeX();
		}
		public static int YDIM_Display(){
			//return (GIS.bighorn).getSizeY();
			return GIS.foraging.getSizeY();
		}
		
		
		public static String Path_ressource = "/Users/corralle/Documents/workspace2/bighornSheep75/lib/";

		public static String river = Path_ressource + "rivers.txt";
		public static String boundries = Path_ressource + "boundries.txt";
		public static String lakes = Path_ressource + "lakes.txt";
		public static String resultsLayer = Path_ressource + "slope";
		public static String roads = Path_ressource + "roads.txt";
		public static String sheep = Path_ressource + "sheep.txt";
		public static String slope = Path_ressource + "slope";
		public static String crownCover = Path_ressource + "crownCover.txt";
	}
