# Supplementary material for: An individual-based modelling approach to estimate landscape connectivity for bighorn sheep (Ovis canadensis)
Source: PeerJ. 2016 May 5;4:e2001. doi: 10.7717/peerj.2001 (PMC4860333; doi:10.7717/peerj.2001)
Supplement: Supplemental Information 1 — Original source code files for the bighorn sheep movement model. Files are written in Java for the Repast Symphony modelling environment. [file peerj-04-2001-s003.zip › BIGHORN_MOVEMENT_MODEL/gridcellList.java]

package bighornSheep75;

public class gridcellList {
	private int x;
	private int y;
	
	public gridcellList(int x, int y)
	{
		this.x=x;
		this.y = y;
	}
	
	public void setX(int x)
	{
		this.x= x;
	}
	
	public int getX()
	{return this.x;}
	
	public void setY(int y)
	{this.y =y;}
	
	public int getY()
	{return this.y;}
}
